# Supplementary material for: Understanding the Dynamics of Violent Political Revolutions in an Agent-Based Framework
Source: PLoS One. 2016 Apr 22;11(4):e0154175. doi: 10.1371/journal.pone.0154175 (PMC4841579; doi:10.1371/journal.pone.0154175)
Supplement: S1 Dataset — Data are organised as a matrix in which each row corresponds to a simulation and each column represents a variable. In particular, the first column, called id, reports a progressive number that identifies each simulation. The other columns report the precision of policemen (p), the precision of revolutionaries (r), the activation threshold (n), the number of policemen who survive 300 time steps (called policemen), the number of revolutionaries who survive 300 time steps (called revolutionaries), and the time when the revolution occurs (called trev). If trev assumes a value equal to 999, it means that no revolution occurs within 300 time steps. (TXT) [file pone.0154175.s005.txt]

id	p	r	n	policemen	revolutionaries	t_rev
1	0.1	0.1	0.7	0	34	0
2	0.1	0.1	0.7	0	34	0
3	0.1	0.1	0.7	0	22	0
4	0.1	0.1	0.7	0	13	0
5	0.1	0.1	0.7	0	29	0
6	0.1	0.1	0.7	0	12	0
7	0.1	0.1	0.7	0	33	0
8	0.1	0.1	0.7	0	32	0
9	0.1	0.1	0.7	0	31	0
10	0.1	0.1	0.7	0	28	0
11	0.1	0.1	0.7	0	8	0
12	0.1	0.1	0.7	0	39	0
13	0.1	0.1	0.7	0	30	0
14	0.1	0.1	0.7	0	12	0
15	0.1	0.1	0.7	0	38	0
16	0.1	0.1	0.7	0	26	0
17	0.1	0.1	0.7	0	20	0
18	0.1	0.1	0.7	0	24	0
19	0.1	0.1	0.7	0	24	0
20	0.1	0.1	0.7	0	27	0
21	0.2	0.1	0.7	33	0	0
22	0.2	0.1	0.7	39	0	0
23	0.2	0.1	0.7	29	0	0
24	0.2	0.1	0.7	21	0	0
25	0.2	0.1	0.7	0	30	0
26	0.2	0.1	0.7	0	22	0
27	0.2	0.1	0.7	0	10	0
28	0.2	0.1	0.7	33	0	0
29	0.2	0.1	0.7	0	4	0
30	0.2	0.1	0.7	0	14	0
31	0.2	0.1	0.7	11	0	0
32	0.2	0.1	0.7	28	0	0
33	0.2	0.1	0.7	29	0	0
34	0.2	0.1	0.7	0	1	0
35	0.2	0.1	0.7	34	0	0
36	0.2	0.1	0.7	42	0	0
37	0.2	0.1	0.7	0	13	0
38	0.2	0.1	0.7	0	4	0
39	0.2	0.1	0.7	25	0	0
40	0.3	0.1	0.7	47	0	0
41	0.3	0.1	0.7	30	0	0
42	0.3	0.1	0.7	31	0	0
43	0.3	0.1	0.7	49	0	0
44	0.3	0.1	0.7	33	0	0
45	0.3	0.1	0.7	37	0	0
46	0.2	0.1	0.7	0	5	0
47	0.3	0.1	0.7	36	0	0
48	0.3	0.1	0.7	39	0	0
49	0.3	0.1	0.7	44	0	0
50	0.3	0.1	0.7	40	0	0
51	0.3	0.1	0.7	34	0	0
52	0.3	0.1	0.7	48	0	0
53	0.3	0.1	0.7	31	0	0
54	0.3	0.1	0.7	45	0	0
55	0.3	0.1	0.7	42	0	0
56	0.3	0.1	0.7	45	0	0
57	0.3	0.1	0.7	21	0	0
58	0.3	0.1	0.7	44	0	0
59	0.4	0.1	0.7	51	0	0
60	0.4	0.1	0.7	47	0	0
61	0.3	0.1	0.7	29	0	0
62	0.4	0.1	0.7	47	0	0
63	0.4	0.1	0.7	44	0	0
64	0.4	0.1	0.7	41	0	0
65	0.4	0.1	0.7	51	0	0
66	0.3	0.1	0.7	19	0	0
67	0.4	0.1	0.7	37	0	0
68	0.4	0.1	0.7	39	0	0
69	0.4	0.1	0.7	36	0	0
70	0.4	0.1	0.7	46	0	0
71	0.4	0.1	0.7	49	0	0
72	0.4	0.1	0.7	38	0	0
73	0.4	0.1	0.7	47	0	0
74	0.4	0.1	0.7	49	0	0
75	0.4	0.1	0.7	50	0	0
76	0.4	0.1	0.7	41	0	0
77	0.4	0.1	0.7	47	0	0
78	0.4	0.1	0.7	31	0	0
79	0.5	0.1	0.7	48	0	0
80	0.4	0.1	0.7	47	0	0
81	0.4	0.1	0.7	45	0	0
82	0.5	0.1	0.7	36	0	0
83	0.5	0.1	0.7	54	0	0
84	0.5	0.1	0.7	49	0	0
85	0.5	0.1	0.7	28	0	0
86	0.5	0.1	0.7	44	0	0
87	0.5	0.1	0.7	37	0	0
88	0.5	0.1	0.7	46	0	0
89	0.5	0.1	0.7	50	0	0
90	0.5	0.1	0.7	47	0	0
91	0.5	0.1	0.7	37	0	0
92	0.5	0.1	0.7	48	0	0
93	0.5	0.1	0.7	52	0	0
94	0.5	0.1	0.7	47	0	0
95	0.5	0.1	0.7	48	0	0
96	0.5	0.1	0.7	43	0	0
97	0.5	0.1	0.7	48	0	0
98	0.5	0.1	0.7	51	0	0
99	0.5	0.1	0.7	53	0	0
100	0.6	0.1	0.7	48	0	0
101	0.5	0.1	0.7	50	0	0
102	0.6	0.1	0.7	49	0	0
103	0.6	0.1	0.7	50	0	0
104	0.6	0.1	0.7	54	0	0
105	0.6	0.1	0.7	50	0	0
106	0.6	0.1	0.7	49	0	0
107	0.6	0.1	0.7	46	0	0
108	0.6	0.1	0.7	53	0	0
109	0.6	0.1	0.7	43	0	0
110	0.6	0.1	0.7	54	0	0
111	0.6	0.1	0.7	49	0	0
112	0.6	0.1	0.7	41	0	0
113	0.6	0.1	0.7	49	0	0
114	0.6	0.1	0.7	56	0	0
115	0.6	0.1	0.7	54	0	0
116	0.6	0.1	0.7	49	0	0
117	0.6	0.1	0.7	56	0	0
118	0.6	0.1	0.7	54	0	0
119	0.6	0.1	0.7	51	0	0
120	0.6	0.1	0.7	51	0	0
121	0.7	0.1	0.7	47	0	0
122	0.7	0.1	0.7	54	0	0
123	0.7	0.1	0.7	61	0	0
124	0.7	0.1	0.7	53	0	0
125	0.7	0.1	0.7	57	0	0
126	0.7	0.1	0.7	52	0	0
127	0.7	0.1	0.7	55	0	0
128	0.7	0.1	0.7	56	0	0
129	0.7	0.1	0.7	48	0	0
130	0.7	0.1	0.7	53	0	0
131	0.7	0.1	0.7	52	0	0
132	0.7	0.1	0.7	46	0	0
133	0.7	0.1	0.7	55	0	0
134	0.7	0.1	0.7	57	0	0
135	0.7	0.1	0.7	50	0	0
136	0.7	0.1	0.7	53	0	0
137	0.7	0.1	0.7	53	0	0
138	0.7	0.1	0.7	55	0	0
139	0.7	0.1	0.7	50	0	0
140	0.7	0.1	0.7	49	0	0
141	0.8	0.1	0.7	53	0	0
142	0.8	0.1	0.7	55	0	0
143	0.8	0.1	0.7	59	0	0
144	0.8	0.1	0.7	60	0	0
145	0.8	0.1	0.7	55	0	0
146	0.8	0.1	0.7	56	0	0
147	0.8	0.1	0.7	56	0	0
148	0.8	0.1	0.7	51	0	0
149	0.8	0.1	0.7	51	0	0
150	0.8	0.1	0.7	47	0	0
151	0.8	0.1	0.7	60	0	0
152	0.8	0.1	0.7	57	0	0
153	0.8	0.1	0.7	60	0	0
154	0.8	0.1	0.7	53	0	0
155	0.8	0.1	0.7	45	0	0
156	0.8	0.1	0.7	56	0	0
157	0.8	0.1	0.7	57	0	0
158	0.8	0.1	0.7	48	0	0
159	0.9	0.1	0.7	60	0	0
160	0.8	0.1	0.7	58	0	0
161	0.8	0.1	0.7	50	0	0
162	0.9	0.1	0.7	55	0	0
163	0.9	0.1	0.7	51	0	0
164	0.9	0.1	0.7	54	0	0
165	0.9	0.1	0.7	55	0	0
166	0.9	0.1	0.7	58	0	0
167	0.9	0.1	0.7	54	0	0
168	0.9	0.1	0.7	58	0	0
169	0.9	0.1	0.7	52	0	0
170	0.9	0.1	0.7	61	0	0
171	0.9	0.1	0.7	57	0	0
172	0.9	0.1	0.7	58	0	0
173	0.9	0.1	0.7	47	0	0
174	0.9	0.1	0.7	58	0	0
175	0.9	0.1	0.7	59	0	0
176	0.9	0.1	0.7	58	0	0
177	0.9	0.1	0.7	54	0	0
178	0.9	0.1	0.7	56	0	0
179	0.9	0.1	0.7	59	0	0
180	0.9	0.1	0.7	55	0	0
181	0.1	0.1	0.8	0	29	3
182	0.1	0.1	0.8	0	26	5
183	0.1	0.1	0.8	0	17	10
184	0.1	0.1	0.8	0	32	7
185	0.1	0.1	0.8	0	29	42
186	0.1	0.1	0.8	0	44	1
187	0.1	0.1	0.8	0	32	22
188	0.1	0.1	0.8	0	18	19
189	0.1	0.1	0.8	0	24	1
190	0.1	0.1	0.8	0	27	4
191	0.1	0.1	0.8	0	29	11
192	0.1	0.1	0.8	0	15	11
193	0.1	0.1	0.8	0	17	13
194	0.1	0.1	0.8	0	24	21
195	0.1	0.1	0.8	0	27	0
196	0.1	0.1	0.8	0	33	8
197	0.1	0.1	0.8	0	29	9
198	0.1	0.1	0.8	0	21	5
199	0.1	0.1	0.8	0	35	10
200	0.1	0.1	0.8	0	26	21
201	0.2	0.1	0.8	25	0	1
202	0.2	0.1	0.8	36	0	15
203	0.2	0.1	0.8	34	0	26
204	0.2	0.1	0.8	34	0	2
205	0.2	0.1	0.8	29	0	24
206	0.2	0.1	0.8	14	0	7
207	0.2	0.1	0.8	16	0	15
208	0.2	0.1	0.8	15	0	11
209	0.2	0.1	0.8	20	0	6
210	0.2	0.1	0.8	35	0	15
211	0.2	0.1	0.8	47	0	15
212	0.2	0.1	0.8	19	0	0
213	0.2	0.1	0.8	38	0	2
214	0.2	0.1	0.8	0	10	7
215	0.2	0.1	0.8	15	0	6
216	0.2	0.1	0.8	23	0	73
217	0.2	0.1	0.8	28	0	0
218	0.2	0.1	0.8	11	0	6
219	0.3	0.1	0.8	38	0	2
220	0.2	0.1	0.8	25	0	55
221	0.3	0.1	0.8	39	0	2
222	0.3	0.1	0.8	31	0	5
223	0.3	0.1	0.8	40	0	20
224	0.3	0.1	0.8	46	0	19
225	0.3	0.1	0.8	30	0	0
226	0.3	0.1	0.8	47	0	15
227	0.3	0.1	0.8	55	0	9
228	0.3	0.1	0.8	43	0	7
229	0.3	0.1	0.8	31	0	0
230	0.3	0.1	0.8	43	0	9
231	0.3	0.1	0.8	41	0	4
232	0.3	0.1	0.8	39	0	5
233	0.3	0.1	0.8	30	0	1
234	0.3	0.1	0.8	26	0	6
235	0.3	0.1	0.8	42	0	29
236	0.3	0.1	0.8	47	0	3
237	0.3	0.1	0.8	45	0	2
238	0.3	0.1	0.8	26	0	67
239	0.3	0.1	0.8	36	0	12
240	0.4	0.1	0.8	43	0	5
241	0.2	0.1	0.8	3	0	10
242	0.4	0.1	0.8	42	0	6
243	0.4	0.1	0.8	45	0	13
244	0.4	0.1	0.8	52	0	12
245	0.4	0.1	0.8	41	0	8
246	0.4	0.1	0.8	44	0	1
247	0.4	0.1	0.8	49	0	2
248	0.4	0.1	0.8	36	0	40
249	0.4	0.1	0.8	34	0	1
250	0.4	0.1	0.8	35	0	4
251	0.4	0.1	0.8	32	0	12
252	0.4	0.1	0.8	49	0	52
253	0.4	0.1	0.8	48	0	11
254	0.4	0.1	0.8	44	0	42
255	0.4	0.1	0.8	45	0	6
256	0.4	0.1	0.8	56	0	4
257	0.4	0.1	0.8	47	0	13
258	0.4	0.1	0.8	50	0	11
259	0.4	0.1	0.8	32	0	26
260	0.4	0.1	0.8	49	0	21
261	0.5	0.1	0.8	48	0	0
262	0.5	0.1	0.8	62	0	13
263	0.5	0.1	0.8	43	0	28
264	0.5	0.1	0.8	42	0	1
265	0.5	0.1	0.8	44	0	3
266	0.5	0.1	0.8	47	0	2
267	0.5	0.1	0.8	52	0	16
268	0.5	0.1	0.8	44	0	0
269	0.5	0.1	0.8	46	0	4
270	0.5	0.1	0.8	45	0	5
271	0.5	0.1	0.8	42	0	4
272	0.5	0.1	0.8	54	0	4
273	0.5	0.1	0.8	43	0	0
274	0.5	0.1	0.8	50	0	15
275	0.5	0.1	0.8	46	0	2
276	0.5	0.1	0.8	46	0	3
277	0.5	0.1	0.8	50	0	0
278	0.5	0.1	0.8	47	0	0
279	0.5	0.1	0.8	45	0	5
280	0.5	0.1	0.8	41	0	24
281	0.6	0.1	0.8	48	0	3
282	0.6	0.1	0.8	56	0	4
283	0.6	0.1	0.8	45	0	3
284	0.6	0.1	0.8	53	0	8
285	0.6	0.1	0.8	49	0	0
286	0.6	0.1	0.8	50	0	15
287	0.6	0.1	0.8	45	0	15
288	0.6	0.1	0.8	56	0	7
289	0.6	0.1	0.8	56	0	30
290	0.6	0.1	0.8	62	0	3
291	0.6	0.1	0.8	48	0	2
292	0.6	0.1	0.8	48	0	5
293	0.6	0.1	0.8	53	0	13
294	0.6	0.1	0.8	47	0	6
295	0.6	0.1	0.8	52	0	21
296	0.6	0.1	0.8	49	0	14
297	0.6	0.1	0.8	47	0	10
298	0.7	0.1	0.8	46	0	7
299	0.6	0.1	0.8	52	0	13
300	0.6	0.1	0.8	48	0	48
301	0.7	0.1	0.8	49	0	2
302	0.7	0.1	0.8	50	0	2
303	0.7	0.1	0.8	52	0	6
304	0.7	0.1	0.8	59	0	1
305	0.7	0.1	0.8	59	0	1
306	0.7	0.1	0.8	48	0	21
307	0.6	0.1	0.8	47	0	75
308	0.7	0.1	0.8	56	0	4
309	0.7	0.1	0.8	58	0	19
310	0.7	0.1	0.8	49	0	7
311	0.7	0.1	0.8	51	0	10
312	0.7	0.1	0.8	57	0	16
313	0.7	0.1	0.8	46	0	4
314	0.7	0.1	0.8	54	0	0
315	0.7	0.1	0.8	52	0	3
316	0.7	0.1	0.8	57	0	15
317	0.7	0.1	0.8	54	0	3
318	0.8	0.1	0.8	49	0	1
319	0.7	0.1	0.8	58	0	14
320	0.8	0.1	0.8	55	0	4
321	0.8	0.1	0.8	51	0	18
322	0.7	0.1	0.8	56	0	34
323	0.7	0.1	0.8	58	0	18
324	0.8	0.1	0.8	52	0	0
325	0.8	0.1	0.8	48	0	5
326	0.8	0.1	0.8	49	0	8
327	0.8	0.1	0.8	45	0	11
328	0.8	0.1	0.8	56	0	9
329	0.8	0.1	0.8	55	0	35
330	0.8	0.1	0.8	51	0	10
331	0.8	0.1	0.8	48	0	2
332	0.8	0.1	0.8	58	0	16
333	0.8	0.1	0.8	59	0	1
334	0.8	0.1	0.8	52	0	21
335	0.8	0.1	0.8	46	0	0
336	0.8	0.1	0.8	54	0	26
337	0.8	0.1	0.8	60	0	0
338	0.8	0.1	0.8	60	0	16
339	0.9	0.1	0.8	59	0	0
340	0.8	0.1	0.8	55	0	12
341	0.8	0.1	0.8	53	0	19
342	0.9	0.1	0.8	47	0	2
343	0.9	0.1	0.8	58	0	22
344	0.9	0.1	0.8	55	0	14
345	0.9	0.1	0.8	55	0	4
346	0.9	0.1	0.8	47	0	13
347	0.9	0.1	0.8	52	0	34
348	0.9	0.1	0.8	54	0	28
349	0.9	0.1	0.8	50	0	25
350	0.9	0.1	0.8	57	0	19
351	0.9	0.1	0.8	50	0	2
352	0.9	0.1	0.8	58	0	2
353	0.9	0.1	0.8	56	0	1
354	0.9	0.1	0.8	60	0	33
355	0.9	0.1	0.8	56	0	1
356	0.9	0.1	0.8	59	0	7
357	0.9	0.1	0.8	52	0	0
358	0.9	0.1	0.8	53	0	28
359	0.9	0.1	0.8	44	0	100
360	0.9	0.1	0.8	55	0	15
361	0.1	0.1	0.9	0	31	1
362	0.1	0.1	0.9	0	40	18
363	0.1	0.1	0.9	0	38	14
364	0.1	0.1	0.9	0	34	7
365	0.1	0.1	0.9	0	27	23
366	0.1	0.1	0.9	0	27	2
367	0.1	0.1	0.9	0	34	13
368	0.1	0.1	0.9	0	25	43
369	0.1	0.1	0.9	0	19	5
370	0.1	0.1	0.9	0	43	12
371	0.1	0.1	0.9	0	25	8
372	0.1	0.1	0.9	16	0	9
373	0.1	0.1	0.9	0	31	18
374	0.1	0.1	0.9	0	40	16
375	0.1	0.1	0.9	0	29	47
376	0.1	0.1	0.9	0	22	49
377	0.1	0.1	0.9	0	18	46
378	0.1	0.1	0.9	0	18	2
379	0.1	0.1	0.9	0	21	9
380	0.2	0.1	0.9	0	14	3
381	0.1	0.1	0.9	0	27	43
382	0.2	0.1	0.9	33	0	29
383	0.2	0.1	0.9	0	22	6
384	0.2	0.1	0.9	35	0	0
385	0.2	0.1	0.9	10	0	9
386	0.2	0.1	0.9	47	0	40
387	0.2	0.1	0.9	19	0	17
388	0.2	0.1	0.9	0	3	1
389	0.2	0.1	0.9	20	0	1
390	0.2	0.1	0.9	0	7	51
391	0.2	0.1	0.9	0	23	23
392	0.2	0.1	0.9	0	4	10
393	0.2	0.1	0.9	35	0	0
394	0.2	0.1	0.9	41	0	17
395	0.2	0.1	0.9	25	0	25
396	0.2	0.1	0.9	37	0	30
397	0.2	0.1	0.9	0	17	5
398	0.2	0.1	0.9	0	10	0
399	0.2	0.1	0.9	38	0	71
400	0.3	0.1	0.9	40	0	7
401	0.3	0.1	0.9	36	0	12
402	0.3	0.1	0.9	34	0	9
403	0.3	0.1	0.9	35	0	0
404	0.3	0.1	0.9	34	0	4
405	0.2	0.1	0.9	0	5	41
406	0.3	0.1	0.9	32	0	20
407	0.3	0.1	0.9	40	0	13
408	0.3	0.1	0.9	27	0	16
409	0.3	0.1	0.9	41	0	0
410	0.3	0.1	0.9	38	0	11
411	0.3	0.1	0.9	33	0	9
412	0.3	0.1	0.9	51	0	72
413	0.3	0.1	0.9	39	0	3
414	0.3	0.1	0.9	43	0	14
415	0.3	0.1	0.9	33	0	7
416	0.3	0.1	0.9	28	0	31
417	0.3	0.1	0.9	18	0	7
418	0.3	0.1	0.9	44	0	2
419	0.3	0.1	0.9	38	0	15
420	0.4	0.1	0.9	39	0	8
421	0.4	0.1	0.9	58	0	4
422	0.3	0.1	0.9	29	0	75
423	0.4	0.1	0.9	53	0	1
424	0.4	0.1	0.9	48	0	26
425	0.4	0.1	0.9	32	0	49
426	0.4	0.1	0.9	39	0	6
427	0.4	0.1	0.9	47	0	34
428	0.4	0.1	0.9	48	0	1
429	0.4	0.1	0.9	51	0	2
430	0.4	0.1	0.9	47	0	23
431	0.4	0.1	0.9	33	0	19
432	0.4	0.1	0.9	41	0	6
433	0.4	0.1	0.9	39	0	7
434	0.4	0.1	0.9	42	0	31
435	0.4	0.1	0.9	49	0	9
436	0.4	0.1	0.9	41	0	8
437	0.4	0.1	0.9	40	0	0
438	0.4	0.1	0.9	38	0	6
439	0.4	0.1	0.9	41	0	22
440	0.5	0.1	0.9	47	0	12
441	0.5	0.1	0.9	38	0	2
442	0.4	0.1	0.9	46	0	61
443	0.5	0.1	0.9	48	0	5
444	0.5	0.1	0.9	44	0	20
445	0.5	0.1	0.9	58	0	3
446	0.5	0.1	0.9	52	0	10
447	0.5	0.1	0.9	44	0	27
448	0.5	0.1	0.9	45	0	0
449	0.5	0.1	0.9	47	0	10
450	0.5	0.1	0.9	36	0	27
451	0.5	0.1	0.9	38	0	54
452	0.5	0.1	0.9	48	0	22
453	0.5	0.1	0.9	36	0	0
454	0.5	0.1	0.9	50	0	2
455	0.5	0.1	0.9	45	0	3
456	0.5	0.1	0.9	45	0	26
457	0.5	0.1	0.9	43	0	16
458	0.5	0.1	0.9	40	0	29
459	0.5	0.1	0.9	50	0	3
460	0.6	0.1	0.9	48	0	3
461	0.6	0.1	0.9	55	0	7
462	0.6	0.1	0.9	57	0	1
463	0.5	0.1	0.9	50	0	184
464	0.6	0.1	0.9	39	0	8
465	0.6	0.1	0.9	50	0	11
466	0.6	0.1	0.9	46	0	31
467	0.6	0.1	0.9	49	0	4
468	0.6	0.1	0.9	55	0	0
469	0.6	0.1	0.9	49	0	32
470	0.6	0.1	0.9	54	0	7
471	0.6	0.1	0.9	50	0	32
472	0.6	0.1	0.9	43	0	3
473	0.6	0.1	0.9	44	0	3
474	0.6	0.1	0.9	62	0	23
475	0.6	0.1	0.9	45	0	7
476	0.6	0.1	0.9	55	0	8
477	0.6	0.1	0.9	57	0	6
478	0.6	0.1	0.9	51	0	5
479	0.6	0.1	0.9	34	0	26
480	0.7	0.1	0.9	42	0	0
481	0.7	0.1	0.9	49	0	0
482	0.7	0.1	0.9	57	0	2
483	0.7	0.1	0.9	55	0	9
484	0.7	0.1	0.9	54	0	38
485	0.7	0.1	0.9	51	0	39
486	0.7	0.1	0.9	52	0	1
487	0.7	0.1	0.9	56	0	20
488	0.7	0.1	0.9	49	0	13
489	0.6	0.1	0.9	47	0	111
490	0.7	0.1	0.9	46	0	3
491	0.7	0.1	0.9	52	0	12
492	0.7	0.1	0.9	61	0	3
493	0.7	0.1	0.9	59	0	26
494	0.7	0.1	0.9	52	0	2
495	0.7	0.1	0.9	53	0	81
496	0.7	0.1	0.9	49	0	16
497	0.7	0.1	0.9	54	0	10
498	0.8	0.1	0.9	50	0	0
499	0.7	0.1	0.9	51	0	5
500	0.7	0.1	0.9	58	0	8
501	0.8	0.1	0.9	51	0	19
502	0.8	0.1	0.9	55	0	9
503	0.8	0.1	0.9	54	0	1
504	0.7	0.1	0.9	48	0	81
505	0.8	0.1	0.9	54	0	46
506	0.8	0.1	0.9	51	0	48
507	0.8	0.1	0.9	45	0	5
508	0.8	0.1	0.9	56	0	15
509	0.8	0.1	0.9	53	0	23
510	0.8	0.1	0.9	59	0	8
511	0.8	0.1	0.9	52	0	8
512	0.8	0.1	0.9	54	0	2
513	0.8	0.1	0.9	54	0	39
514	0.8	0.1	0.9	57	0	4
515	0.8	0.1	0.9	53	0	32
516	0.8	0.1	0.9	59	0	4
517	0.8	0.1	0.9	58	0	34
518	0.8	0.1	0.9	51	0	1
519	0.8	0.1	0.9	54	0	17
520	0.9	0.1	0.9	54	0	11
521	0.8	0.1	0.9	59	0	28
522	0.9	0.1	0.9	57	0	7
523	0.9	0.1	0.9	57	0	10
524	0.9	0.1	0.9	51	0	4
525	0.9	0.1	0.9	58	0	0
526	0.9	0.1	0.9	59	0	2
527	0.9	0.1	0.9	47	0	2
528	0.9	0.1	0.9	57	0	54
529	0.9	0.1	0.9	55	0	0
530	0.9	0.1	0.9	56	0	10
531	0.9	0.1	0.9	48	0	59
532	0.9	0.1	0.9	51	0	23
533	0.9	0.1	0.9	56	0	7
534	0.9	0.1	0.9	53	0	9
535	0.9	0.1	0.9	53	0	34
536	0.9	0.1	0.9	57	0	81
537	0.9	0.1	0.9	59	0	50
538	0.9	0.1	0.9	56	0	107
539	0.9	0.1	0.9	58	0	40
540	0.1	0.2	0.7	0	41	0
541	0.1	0.2	0.7	0	40	0
542	0.1	0.2	0.7	0	38	0
543	0.1	0.2	0.7	0	39	0
544	0.1	0.2	0.7	0	39	0
545	0.1	0.2	0.7	0	30	0
546	0.9	0.1	0.9	45	0	35
547	0.1	0.2	0.7	0	36	0
548	0.1	0.2	0.7	0	45	0
549	0.1	0.2	0.7	0	42	0
550	0.1	0.2	0.7	0	39	0
551	0.1	0.2	0.7	0	42	0
552	0.1	0.2	0.7	0	37	0
553	0.1	0.2	0.7	0	44	0
554	0.1	0.2	0.7	0	46	0
555	0.1	0.2	0.7	0	41	0
556	0.1	0.2	0.7	0	36	0
557	0.1	0.2	0.7	0	44	0
558	0.1	0.2	0.7	0	42	0
559	0.1	0.2	0.7	0	41	0
560	0.1	0.2	0.7	0	40	0
561	0.2	0.2	0.7	0	30	0
562	0.2	0.2	0.7	0	39	0
563	0.2	0.2	0.7	0	34	0
564	0.2	0.2	0.7	0	34	0
565	0.2	0.2	0.7	0	35	0
566	0.2	0.2	0.7	0	30	0
567	0.2	0.2	0.7	0	33	0
568	0.2	0.2	0.7	0	35	0
569	0.2	0.2	0.7	0	38	0
570	0.2	0.2	0.7	0	37	0
571	0.2	0.2	0.7	0	22	0
572	0.2	0.2	0.7	0	34	0
573	0.2	0.2	0.7	0	37	0
574	0.2	0.2	0.7	0	36	0
575	0.2	0.2	0.7	0	31	0
576	0.2	0.2	0.7	0	23	0
577	0.2	0.2	0.7	0	30	0
578	0.2	0.2	0.7	0	30	0
579	0.2	0.2	0.7	0	30	0
580	0.2	0.2	0.7	0	33	0
581	0.3	0.2	0.7	0	22	0
582	0.3	0.2	0.7	22	0	0
583	0.3	0.2	0.7	0	19	0
584	0.3	0.2	0.7	0	17	0
585	0.3	0.2	0.7	0	31	0
586	0.3	0.2	0.7	0	29	0
587	0.3	0.2	0.7	0	26	0
588	0.3	0.2	0.7	0	20	0
589	0.3	0.2	0.7	0	29	0
590	0.3	0.2	0.7	24	0	0
591	0.3	0.2	0.7	0	20	0
592	0.3	0.2	0.7	0	18	0
593	0.3	0.2	0.7	0	21	0
594	0.3	0.2	0.7	0	26	0
595	0.3	0.2	0.7	0	13	0
596	0.3	0.2	0.7	0	17	0
597	0.3	0.2	0.7	0	14	0
598	0.3	0.2	0.7	0	29	0
599	0.3	0.2	0.7	0	25	0
600	0.4	0.2	0.7	33	0	0
601	0.3	0.2	0.7	0	31	0
602	0.4	0.2	0.7	0	30	0
603	0.4	0.2	0.7	0	23	0
604	0.4	0.2	0.7	27	0	0
605	0.4	0.2	0.7	0	5	0
606	0.4	0.2	0.7	0	21	0
607	0.4	0.2	0.7	0	28	0
608	0.4	0.2	0.7	0	21	0
609	0.4	0.2	0.7	0	19	0
610	0.4	0.2	0.7	24	0	0
611	0.4	0.2	0.7	0	19	0
612	0.4	0.2	0.7	0	7	0
613	0.4	0.2	0.7	24	0	0
614	0.4	0.2	0.7	9	0	0
615	0.4	0.2	0.7	16	0	0
616	0.4	0.2	0.7	0	24	0
617	0.4	0.2	0.7	27	0	0
618	0.4	0.2	0.7	0	20	0
619	0.4	0.2	0.7	0	26	0
620	0.5	0.2	0.7	28	0	0
621	0.5	0.2	0.7	23	0	0
622	0.5	0.2	0.7	33	0	0
623	0.5	0.2	0.7	40	0	0
624	0.5	0.2	0.7	0	7	0
625	0.5	0.2	0.7	41	0	0
626	0.5	0.2	0.7	0	14	0
627	0.5	0.2	0.7	0	11	0
628	0.5	0.2	0.7	0	17	0
629	0.4	0.2	0.7	0	8	0
630	0.5	0.2	0.7	36	0	0
631	0.5	0.2	0.7	31	0	0
632	0.5	0.2	0.7	16	0	0
633	0.5	0.2	0.7	0	12	0
634	0.5	0.2	0.7	0	6	0
635	0.5	0.2	0.7	0	5	0
636	0.5	0.2	0.7	10	0	0
637	0.5	0.2	0.7	0	20	0
638	0.5	0.2	0.7	43	0	0
639	0.5	0.2	0.7	0	13	0
640	0.5	0.2	0.7	0	15	0
641	0.6	0.2	0.7	25	0	0
642	0.6	0.2	0.7	25	0	0
643	0.6	0.2	0.7	48	0	0
644	0.6	0.2	0.7	21	0	0
645	0.6	0.2	0.7	21	0	0
646	0.6	0.2	0.7	41	0	0
647	0.6	0.2	0.7	38	0	0
648	0.6	0.2	0.7	31	0	0
649	0.6	0.2	0.7	24	0	0
650	0.6	0.2	0.7	0	8	0
651	0.6	0.2	0.7	0	12	0
652	0.6	0.2	0.7	0	6	0
653	0.6	0.2	0.7	8	0	0
654	0.6	0.2	0.7	33	0	0
655	0.6	0.2	0.7	0	3	0
656	0.6	0.2	0.7	35	0	0
657	0.6	0.2	0.7	0	14	0
658	0.6	0.2	0.7	34	0	0
659	0.7	0.2	0.7	36	0	0
660	0.6	0.2	0.7	0	1	0
661	0.7	0.2	0.7	44	0	0
662	0.6	0.2	0.7	0	15	0
663	0.7	0.2	0.7	49	0	0
664	0.7	0.2	0.7	47	0	0
665	0.7	0.2	0.7	48	0	0
666	0.7	0.2	0.7	29	0	0
667	0.7	0.2	0.7	36	0	0
668	0.7	0.2	0.7	16	0	0
669	0.7	0.2	0.7	29	0	0
670	0.7	0.2	0.7	45	0	0
671	0.7	0.2	0.7	15	0	0
672	0.7	0.2	0.7	0	9	0
673	0.7	0.2	0.7	9	0	0
674	0.7	0.2	0.7	39	0	0
675	0.7	0.2	0.7	35	0	0
676	0.7	0.2	0.7	40	0	0
677	0.7	0.2	0.7	37	0	0
678	0.7	0.2	0.7	37	0	0
679	0.8	0.2	0.7	52	0	0
680	0.7	0.2	0.7	32	0	0
681	0.8	0.2	0.7	44	0	0
682	0.8	0.2	0.7	42	0	0
683	0.8	0.2	0.7	30	0	0
684	0.8	0.2	0.7	38	0	0
685	0.8	0.2	0.7	46	0	0
686	0.8	0.2	0.7	35	0	0
687	0.8	0.2	0.7	40	0	0
688	0.8	0.2	0.7	34	0	0
689	0.8	0.2	0.7	28	0	0
690	0.8	0.2	0.7	36	0	0
691	0.8	0.2	0.7	53	0	0
692	0.8	0.2	0.7	44	0	0
693	0.8	0.2	0.7	45	0	0
694	0.8	0.2	0.7	33	0	0
695	0.8	0.2	0.7	41	0	0
696	0.8	0.2	0.7	20	0	0
697	0.8	0.2	0.7	44	0	0
698	0.8	0.2	0.7	53	0	0
699	0.8	0.2	0.7	45	0	0
700	0.9	0.2	0.7	52	0	0
701	0.9	0.2	0.7	28	0	0
702	0.9	0.2	0.7	46	0	0
703	0.9	0.2	0.7	36	0	0
704	0.9	0.2	0.7	27	0	0
705	0.9	0.2	0.7	45	0	0
706	0.9	0.2	0.7	53	0	0
707	0.9	0.2	0.7	36	0	0
708	0.9	0.2	0.7	50	0	0
709	0.7	0.2	0.7	0	1	0
710	0.9	0.2	0.7	57	0	0
711	0.9	0.2	0.7	45	0	0
712	0.9	0.2	0.7	42	0	0
713	0.9	0.2	0.7	34	0	0
714	0.9	0.2	0.7	48	0	0
715	0.9	0.2	0.7	39	0	0
716	0.9	0.2	0.7	57	0	0
717	0.9	0.2	0.7	49	0	0
718	0.9	0.2	0.7	53	0	0
719	0.9	0.2	0.7	44	0	0
720	0.9	0.2	0.7	33	0	0
721	0.1	0.2	0.8	0	39	1
722	0.1	0.2	0.8	0	42	20
723	0.1	0.2	0.8	0	44	14
724	0.1	0.2	0.8	0	44	28
725	0.1	0.2	0.8	0	35	40
726	0.1	0.2	0.8	0	39	0
727	0.1	0.2	0.8	0	43	17
728	0.1	0.2	0.8	0	41	1
729	0.1	0.2	0.8	0	40	6
730	0.1	0.2	0.8	0	44	40
731	0.1	0.2	0.8	0	42	2
732	0.1	0.2	0.8	0	38	30
733	0.1	0.2	0.8	0	46	0
734	0.1	0.2	0.8	0	34	35
735	0.1	0.2	0.8	0	36	6
736	0.1	0.2	0.8	0	46	41
737	0.1	0.2	0.8	0	41	7
738	0.1	0.2	0.8	0	43	7
739	0.1	0.2	0.8	0	35	29
740	0.2	0.2	0.8	0	34	10
741	0.1	0.2	0.8	0	45	40
742	0.2	0.2	0.8	0	31	13
743	0.2	0.2	0.8	0	34	9
744	0.2	0.2	0.8	0	33	2
745	0.2	0.2	0.8	0	21	15
746	0.2	0.2	0.8	0	36	5
747	0.2	0.2	0.8	0	43	1
748	0.2	0.2	0.8	0	31	16
749	0.2	0.2	0.8	0	33	2
750	0.2	0.2	0.8	0	30	4
751	0.2	0.2	0.8	0	37	24
752	0.2	0.2	0.8	0	33	11
753	0.2	0.2	0.8	0	26	20
754	0.2	0.2	0.8	0	35	6
755	0.2	0.2	0.8	0	34	7
756	0.2	0.2	0.8	0	27	20
757	0.2	0.2	0.8	0	33	2
758	0.2	0.2	0.8	0	8	13
759	0.2	0.2	0.8	0	23	9
760	0.3	0.2	0.8	0	21	11
761	0.3	0.2	0.8	0	19	0
762	0.3	0.2	0.8	0	18	5
763	0.3	0.2	0.8	0	35	21
764	0.2	0.2	0.8	0	34	41
765	0.3	0.2	0.8	0	3	0
766	0.3	0.2	0.8	0	25	17
767	0.3	0.2	0.8	0	27	23
768	0.3	0.2	0.8	0	31	5
769	0.3	0.2	0.8	0	29	0
770	0.3	0.2	0.8	0	27	15
771	0.3	0.2	0.8	0	23	2
772	0.3	0.2	0.8	0	22	66
773	0.3	0.2	0.8	8	0	1
774	0.3	0.2	0.8	0	33	2
775	0.3	0.2	0.8	0	14	12
776	0.3	0.2	0.8	0	17	6
777	0.3	0.2	0.8	0	17	8
778	0.3	0.2	0.8	0	32	1
779	0.3	0.2	0.8	0	29	6
780	0.3	0.2	0.8	0	26	17
781	0.4	0.2	0.8	38	0	0
782	0.4	0.2	0.8	12	0	1
783	0.4	0.2	0.8	37	0	15
784	0.4	0.2	0.8	0	20	1
785	0.4	0.2	0.8	0	15	5
786	0.4	0.2	0.8	33	0	4
787	0.4	0.2	0.8	0	12	9
788	0.4	0.2	0.8	0	26	2
789	0.4	0.2	0.8	0	23	5
790	0.4	0.2	0.8	0	22	1
791	0.4	0.2	0.8	19	0	9
792	0.4	0.2	0.8	36	0	32
793	0.4	0.2	0.8	0	20	11
794	0.4	0.2	0.8	0	10	3
795	0.4	0.2	0.8	0	9	2
796	0.4	0.2	0.8	0	15	24
797	0.4	0.2	0.8	0	14	8
798	0.4	0.2	0.8	0	12	31
799	0.5	0.2	0.8	0	15	3
800	0.5	0.2	0.8	0	10	6
801	0.4	0.2	0.8	0	13	35
802	0.4	0.2	0.8	0	8	14
803	0.5	0.2	0.8	23	0	11
804	0.5	0.2	0.8	0	21	11
805	0.5	0.2	0.8	37	0	0
806	0.5	0.2	0.8	50	0	4
807	0.5	0.2	0.8	0	6	10
808	0.5	0.2	0.8	14	0	42
809	0.5	0.2	0.8	11	0	5
810	0.5	0.2	0.8	47	0	0
811	0.5	0.2	0.8	24	0	12
812	0.5	0.2	0.8	46	0	0
813	0.5	0.2	0.8	0	8	10
814	0.5	0.2	0.8	18	0	1
815	0.5	0.2	0.8	34	0	13
816	0.5	0.2	0.8	0	9	2
817	0.5	0.2	0.8	22	0	5
818	0.5	0.2	0.8	0	16	4
819	0.6	0.2	0.8	31	0	5
820	0.5	0.2	0.8	0	20	3
821	0.5	0.2	0.8	0	12	12
822	0.6	0.2	0.8	34	0	2
823	0.6	0.2	0.8	39	0	5
824	0.6	0.2	0.8	44	0	1
825	0.6	0.2	0.8	43	0	16
826	0.6	0.2	0.8	0	14	3
827	0.6	0.2	0.8	0	12	0
828	0.6	0.2	0.8	20	0	41
829	0.6	0.2	0.8	26	0	4
830	0.6	0.2	0.8	0	17	1
831	0.6	0.2	0.8	23	0	15
832	0.6	0.2	0.8	21	0	0
833	0.6	0.2	0.8	36	0	8
834	0.6	0.2	0.8	32	0	15
835	0.6	0.2	0.8	36	0	2
836	0.6	0.2	0.8	24	0	0
837	0.6	0.2	0.8	45	0	32
838	0.6	0.2	0.8	27	0	32
839	0.7	0.2	0.8	33	0	5
840	0.6	0.2	0.8	27	0	7
841	0.6	0.2	0.8	0	19	21
842	0.7	0.2	0.8	40	0	4
843	0.7	0.2	0.8	47	0	1
844	0.7	0.2	0.8	0	10	12
845	0.7	0.2	0.8	38	0	9
846	0.7	0.2	0.8	0	16	0
847	0.7	0.2	0.8	45	0	16
848	0.7	0.2	0.8	0	4	12
849	0.7	0.2	0.8	35	0	1
850	0.7	0.2	0.8	20	0	5
851	0.7	0.2	0.8	34	0	5
852	0.7	0.2	0.8	45	0	18
853	0.7	0.2	0.8	0	11	25
854	0.7	0.2	0.8	32	0	7
855	0.7	0.2	0.8	41	0	3
856	0.7	0.2	0.8	36	0	11
857	0.7	0.2	0.8	45	0	1
858	0.7	0.2	0.8	27	0	1
859	0.7	0.2	0.8	37	0	1
860	0.8	0.2	0.8	44	0	11
861	0.8	0.2	0.8	22	0	1
862	0.8	0.2	0.8	41	0	13
863	0.8	0.2	0.8	47	0	1
864	0.7	0.2	0.8	42	0	73
865	0.8	0.2	0.8	47	0	0
866	0.8	0.2	0.8	49	0	9
867	0.8	0.2	0.8	38	0	30
868	0.8	0.2	0.8	40	0	8
869	0.8	0.2	0.8	0	5	0
870	0.8	0.2	0.8	32	0	5
871	0.8	0.2	0.8	44	0	42
872	0.8	0.2	0.8	25	0	5
873	0.8	0.2	0.8	28	0	3
874	0.8	0.2	0.8	30	0	6
875	0.8	0.2	0.8	30	0	16
876	0.8	0.2	0.8	24	0	29
877	0.8	0.2	0.8	51	0	0
878	0.8	0.2	0.8	41	0	1
879	0.8	0.2	0.8	50	0	10
880	0.8	0.2	0.8	43	0	0
881	0.9	0.2	0.8	39	0	0
882	0.9	0.2	0.8	37	0	1
883	0.9	0.2	0.8	44	0	1
884	0.9	0.2	0.8	42	0	26
885	0.9	0.2	0.8	41	0	10
886	0.9	0.2	0.8	49	0	27
887	0.9	0.2	0.8	45	0	30
888	0.9	0.2	0.8	37	0	3
889	0.9	0.2	0.8	37	0	6
890	0.9	0.2	0.8	38	0	16
891	0.9	0.2	0.8	53	0	2
892	0.9	0.2	0.8	48	0	2
893	0.9	0.2	0.8	39	0	3
894	0.9	0.2	0.8	36	0	16
895	0.9	0.2	0.8	28	0	15
896	0.9	0.2	0.8	28	0	19
897	0.9	0.2	0.8	48	0	8
898	0.9	0.2	0.8	31	0	13
899	0.9	0.2	0.8	44	0	15
900	0.1	0.2	0.9	0	43	7
901	0.9	0.2	0.8	51	0	40
902	0.1	0.2	0.9	0	35	14
903	0.1	0.2	0.9	0	44	17
904	0.1	0.2	0.9	0	39	33
905	0.1	0.2	0.9	0	42	12
906	0.1	0.2	0.9	0	40	19
907	0.1	0.2	0.9	0	39	5
908	0.1	0.2	0.9	0	45	9
909	0.1	0.2	0.9	0	33	4
910	0.1	0.2	0.9	0	42	5
911	0.1	0.2	0.9	0	44	8
912	0.1	0.2	0.9	0	44	6
913	0.1	0.2	0.9	0	42	47
914	0.1	0.2	0.9	0	43	10
915	0.1	0.2	0.9	0	45	12
916	0.1	0.2	0.9	0	42	1
917	0.1	0.2	0.9	0	41	0
918	0.1	0.2	0.9	0	45	23
919	0.1	0.2	0.9	0	46	53
920	0.1	0.2	0.9	0	37	20
921	0.2	0.2	0.9	0	32	29
922	0.2	0.2	0.9	0	36	17
923	0.2	0.2	0.9	0	35	50
924	0.2	0.2	0.9	0	26	11
925	0.2	0.2	0.9	0	36	51
926	0.2	0.2	0.9	0	36	3
927	0.2	0.2	0.9	0	25	42
928	0.2	0.2	0.9	0	29	7
929	0.2	0.2	0.9	0	35	13
930	0.2	0.2	0.9	0	40	6
931	0.2	0.2	0.9	0	28	3
932	0.2	0.2	0.9	0	30	1
933	0.2	0.2	0.9	0	33	8
934	0.2	0.2	0.9	0	37	5
935	0.2	0.2	0.9	0	38	21
936	0.2	0.2	0.9	0	32	9
937	0.2	0.2	0.9	0	31	29
938	0.2	0.2	0.9	0	41	81
939	0.2	0.2	0.9	0	43	8
940	0.2	0.2	0.9	0	35	8
941	0.3	0.2	0.9	0	40	0
942	0.3	0.2	0.9	0	24	18
943	0.3	0.2	0.9	0	19	5
944	0.3	0.2	0.9	0	12	6
945	0.3	0.2	0.9	0	27	18
946	0.3	0.2	0.9	0	22	19
947	0.3	0.2	0.9	15	0	14
948	0.3	0.2	0.9	0	21	8
949	0.3	0.2	0.9	0	26	8
950	0.3	0.2	0.9	0	21	4
951	0.3	0.2	0.9	0	16	2
952	0.3	0.2	0.9	0	24	55
953	0.3	0.2	0.9	0	9	3
954	0.3	0.2	0.9	14	0	16
955	0.3	0.2	0.9	0	21	28
956	0.3	0.2	0.9	0	30	44
957	0.3	0.2	0.9	0	29	0
958	0.3	0.2	0.9	0	31	8
959	0.3	0.2	0.9	0	32	7
960	0.4	0.2	0.9	0	21	5
961	0.3	0.2	0.9	0	29	24
962	0.4	0.2	0.9	0	19	28
963	0.4	0.2	0.9	0	12	15
964	0.4	0.2	0.9	0	27	0
965	0.4	0.2	0.9	0	24	7
966	0.4	0.2	0.9	0	10	19
967	0.4	0.2	0.9	0	8	6
968	0.4	0.2	0.9	0	24	1
969	0.4	0.2	0.9	0	11	30
970	0.4	0.2	0.9	0	17	29
971	0.4	0.2	0.9	15	0	4
972	0.4	0.2	0.9	0	23	6
973	0.4	0.2	0.9	0	16	14
974	0.4	0.2	0.9	20	0	49
975	0.4	0.2	0.9	16	0	6
976	0.4	0.2	0.9	0	1	0
977	0.4	0.2	0.9	0	3	32
978	0.4	0.2	0.9	0	10	0
979	0.4	0.2	0.9	0	27	20
980	0.5	0.2	0.9	27	0	10
981	0.5	0.2	0.9	35	0	24
982	0.5	0.2	0.9	0	7	24
983	0.5	0.2	0.9	28	0	56
984	0.4	0.2	0.9	0	2	19
985	0.5	0.2	0.9	0	16	0
986	0.5	0.2	0.9	15	0	22
987	0.5	0.2	0.9	0	21	15
988	0.5	0.2	0.9	0	7	25
989	0.5	0.2	0.9	0	16	0
990	0.5	0.2	0.9	0	13	9
991	0.5	0.2	0.9	0	17	8
992	0.5	0.2	0.9	0	4	33
993	0.5	0.2	0.9	30	0	6
994	0.5	0.2	0.9	0	24	4
995	0.5	0.2	0.9	20	0	61
996	0.5	0.2	0.9	0	14	56
997	0.5	0.2	0.9	0	20	18
998	0.5	0.2	0.9	12	0	68
999	0.6	0.2	0.9	28	0	4
1000	0.5	0.2	0.9	0	1	14
1001	0.6	0.2	0.9	0	16	5
1002	0.6	0.2	0.9	39	0	0
1003	0.6	0.2	0.9	0	12	6
1004	0.5	0.2	0.9	0	11	72
1005	0.6	0.2	0.9	0	6	16
1006	0.6	0.2	0.9	23	0	31
1007	0.6	0.2	0.9	40	0	63
1008	0.6	0.2	0.9	11	0	4
1009	0.6	0.2	0.9	30	0	19
1010	0.6	0.2	0.9	28	0	10
1011	0.6	0.2	0.9	15	0	23
1012	0.6	0.2	0.9	37	0	1
1013	0.6	0.2	0.9	21	0	13
1014	0.6	0.2	0.9	27	0	13
1015	0.6	0.2	0.9	34	0	2
1016	0.6	0.2	0.9	45	0	33
1017	0.6	0.2	0.9	0	9	4
1018	0.6	0.2	0.9	0	2	7
1019	0.6	0.2	0.9	0	21	17
1020	0.6	0.2	0.9	32	0	21
1021	0.7	0.2	0.9	27	0	43
1022	0.7	0.2	0.9	32	0	16
1023	0.7	0.2	0.9	0	5	4
1024	0.7	0.2	0.9	39	0	28
1025	0.7	0.2	0.9	29	0	2
1026	0.7	0.2	0.9	17	0	1
1027	0.7	0.2	0.9	35	0	3
1028	0.7	0.2	0.9	51	0	7
1029	0.7	0.2	0.9	48	0	2
1030	0.7	0.2	0.9	25	0	7
1031	0.7	0.2	0.9	46	0	8
1032	0.7	0.2	0.9	42	0	41
1033	0.7	0.2	0.9	0	9	18
1034	0.7	0.2	0.9	42	0	1
1035	0.7	0.2	0.9	35	0	16
1036	0.7	0.2	0.9	31	0	7
1037	0.7	0.2	0.9	31	0	20
1038	0.7	0.2	0.9	0	17	5
1039	0.8	0.2	0.9	40	0	10
1040	0.7	0.2	0.9	36	0	16
1041	0.8	0.2	0.9	27	0	3
1042	0.8	0.2	0.9	13	0	1
1043	0.8	0.2	0.9	27	0	4
1044	0.7	0.2	0.9	17	0	43
1045	0.8	0.2	0.9	49	0	7
1046	0.8	0.2	0.9	42	0	32
1047	0.8	0.2	0.9	31	0	3
1048	0.8	0.2	0.9	34	0	11
1049	0.8	0.2	0.9	42	0	25
1050	0.8	0.2	0.9	36	0	14
1051	0.8	0.2	0.9	38	0	25
1052	0.8	0.2	0.9	26	0	22
1053	0.8	0.2	0.9	12	0	27
1054	0.8	0.2	0.9	45	0	42
1055	0.8	0.2	0.9	33	0	2
1056	0.8	0.2	0.9	45	0	18
1057	0.8	0.2	0.9	44	0	0
1058	0.8	0.2	0.9	34	0	3
1059	0.8	0.2	0.9	35	0	15
1060	0.8	0.2	0.9	43	0	31
1061	0.9	0.2	0.9	44	0	3
1062	0.9	0.2	0.9	43	0	1
1063	0.9	0.2	0.9	43	0	22
1064	0.9	0.2	0.9	42	0	23
1065	0.9	0.2	0.9	35	0	19
1066	0.9	0.2	0.9	50	0	2
1067	0.9	0.2	0.9	27	0	19
1068	0.9	0.2	0.9	53	0	1
1069	0.9	0.2	0.9	26	0	15
1070	0.9	0.2	0.9	40	0	2
1071	0.9	0.2	0.9	33	0	15
1072	0.9	0.2	0.9	39	0	18
1073	0.9	0.2	0.9	40	0	18
1074	0.9	0.2	0.9	39	0	46
1075	0.9	0.2	0.9	21	0	22
1076	0.9	0.2	0.9	6	0	10
1077	0.9	0.2	0.9	44	0	53
1078	0.9	0.2	0.9	47	0	31
1079	0.1	0.3	0.7	0	46	0
1080	0.9	0.2	0.9	44	0	10
1081	0.1	0.3	0.7	0	42	0
1082	0.9	0.2	0.9	25	0	1
1083	0.1	0.3	0.7	0	39	0
1084	0.1	0.3	0.7	0	45	0
1085	0.1	0.3	0.7	0	42	0
1086	0.1	0.3	0.7	0	43	0
1087	0.1	0.3	0.7	0	43	0
1088	0.1	0.3	0.7	0	46	0
1089	0.1	0.3	0.7	0	44	0
1090	0.1	0.3	0.7	0	43	0
1091	0.1	0.3	0.7	0	45	0
1092	0.1	0.3	0.7	0	42	0
1093	0.1	0.3	0.7	0	43	0
1094	0.1	0.3	0.7	0	46	0
1095	0.1	0.3	0.7	0	42	0
1096	0.1	0.3	0.7	0	42	0
1097	0.1	0.3	0.7	0	37	0
1098	0.1	0.3	0.7	0	42	0
1099	0.1	0.3	0.7	0	39	0
1100	0.2	0.3	0.7	0	42	0
1101	0.2	0.3	0.7	0	40	0
1102	0.1	0.3	0.7	0	44	0
1103	0.2	0.3	0.7	0	39	0
1104	0.2	0.3	0.7	0	40	0
1105	0.2	0.3	0.7	0	31	0
1106	0.2	0.3	0.7	0	32	0
1107	0.2	0.3	0.7	0	35	0
1108	0.2	0.3	0.7	0	39	0
1109	0.2	0.3	0.7	0	29	0
1110	0.2	0.3	0.7	0	42	0
1111	0.2	0.3	0.7	0	39	0
1112	0.2	0.3	0.7	0	43	0
1113	0.2	0.3	0.7	0	42	0
1114	0.2	0.3	0.7	0	38	0
1115	0.2	0.3	0.7	0	37	0
1116	0.2	0.3	0.7	0	39	0
1117	0.2	0.3	0.7	0	33	0
1118	0.2	0.3	0.7	0	40	0
1119	0.2	0.3	0.7	0	34	0
1120	0.2	0.3	0.7	0	37	0
1121	0.3	0.3	0.7	0	35	0
1122	0.3	0.3	0.7	0	34	0
1123	0.3	0.3	0.7	0	33	0
1124	0.3	0.3	0.7	0	30	0
1125	0.3	0.3	0.7	0	40	0
1126	0.3	0.3	0.7	0	41	0
1127	0.3	0.3	0.7	0	34	0
1128	0.3	0.3	0.7	0	27	0
1129	0.3	0.3	0.7	0	31	0
1130	0.3	0.3	0.7	0	31	0
1131	0.3	0.3	0.7	0	33	0
1132	0.3	0.3	0.7	0	36	0
1133	0.3	0.3	0.7	0	34	0
1134	0.3	0.3	0.7	0	37	0
1135	0.3	0.3	0.7	0	28	0
1136	0.3	0.3	0.7	0	32	0
1137	0.3	0.3	0.7	0	34	0
1138	0.3	0.3	0.7	0	22	0
1139	0.3	0.3	0.7	0	34	0
1140	0.3	0.3	0.7	0	28	0
1141	0.4	0.3	0.7	0	27	0
1142	0.4	0.3	0.7	0	24	0
1143	0.4	0.3	0.7	0	33	0
1144	0.4	0.3	0.7	0	32	0
1145	0.4	0.3	0.7	0	25	0
1146	0.4	0.3	0.7	0	25	0
1147	0.4	0.3	0.7	0	25	0
1148	0.4	0.3	0.7	0	24	0
1149	0.4	0.3	0.7	0	23	0
1150	0.4	0.3	0.7	0	28	0
1151	0.4	0.3	0.7	0	27	0
1152	0.4	0.3	0.7	0	31	0
1153	0.4	0.3	0.7	0	28	0
1154	0.4	0.3	0.7	0	27	0
1155	0.4	0.3	0.7	0	26	0
1156	0.4	0.3	0.7	0	28	0
1157	0.4	0.3	0.7	0	18	0
1158	0.4	0.3	0.7	0	28	0
1159	0.4	0.3	0.7	0	32	0
1160	0.4	0.3	0.7	0	26	0
1161	0.5	0.3	0.7	0	30	0
1162	0.5	0.3	0.7	0	25	0
1163	0.5	0.3	0.7	0	25	0
1164	0.5	0.3	0.7	0	19	0
1165	0.5	0.3	0.7	0	20	0
1166	0.5	0.3	0.7	0	28	0
1167	0.5	0.3	0.7	0	20	0
1168	0.5	0.3	0.7	0	27	0
1169	0.5	0.3	0.7	0	29	0
1170	0.5	0.3	0.7	0	19	0
1171	0.5	0.3	0.7	0	23	0
1172	0.5	0.3	0.7	0	18	0
1173	0.5	0.3	0.7	0	30	0
1174	0.5	0.3	0.7	0	14	0
1175	0.5	0.3	0.7	0	11	0
1176	0.5	0.3	0.7	0	27	0
1177	0.5	0.3	0.7	0	27	0
1178	0.5	0.3	0.7	0	33	0
1179	0.5	0.3	0.7	0	22	0
1180	0.6	0.3	0.7	0	19	0
1181	0.5	0.3	0.7	0	13	0
1182	0.6	0.3	0.7	0	17	0
1183	0.6	0.3	0.7	0	18	0
1184	0.6	0.3	0.7	0	17	0
1185	0.6	0.3	0.7	0	8	0
1186	0.6	0.3	0.7	0	17	0
1187	0.6	0.3	0.7	29	0	0
1188	0.6	0.3	0.7	0	17	0
1189	0.6	0.3	0.7	0	10	0
1190	0.6	0.3	0.7	0	7	0
1191	0.6	0.3	0.7	0	11	0
1192	0.6	0.3	0.7	0	7	0
1193	0.6	0.3	0.7	14	0	0
1194	0.6	0.3	0.7	0	20	0
1195	0.6	0.3	0.7	0	20	0
1196	0.6	0.3	0.7	0	13	0
1197	0.6	0.3	0.7	0	23	0
1198	0.6	0.3	0.7	26	0	0
1199	0.6	0.3	0.7	25	0	0
1200	0.6	0.3	0.7	0	7	0
1201	0.7	0.3	0.7	0	14	0
1202	0.7	0.3	0.7	0	8	0
1203	0.7	0.3	0.7	0	8	0
1204	0.7	0.3	0.7	0	16	0
1205	0.7	0.3	0.7	0	15	0
1206	0.7	0.3	0.7	0	16	0
1207	0.7	0.3	0.7	0	9	0
1208	0.7	0.3	0.7	0	15	0
1209	0.7	0.3	0.7	0	6	0
1210	0.7	0.3	0.7	0	22	0
1211	0.7	0.3	0.7	0	12	0
1212	0.7	0.3	0.7	45	0	0
1213	0.7	0.3	0.7	15	0	0
1214	0.7	0.3	0.7	0	15	0
1215	0.7	0.3	0.7	0	10	0
1216	0.7	0.3	0.7	12	0	0
1217	0.7	0.3	0.7	18	0	0
1218	0.7	0.3	0.7	0	7	0
1219	0.7	0.3	0.7	23	0	0
1220	0.7	0.3	0.7	30	0	0
1221	0.8	0.3	0.7	27	0	0
1222	0.8	0.3	0.7	20	0	0
1223	0.8	0.3	0.7	0	16	0
1224	0.8	0.3	0.7	37	0	0
1225	0.8	0.3	0.7	20	0	0
1226	0.8	0.3	0.7	15	0	0
1227	0.8	0.3	0.7	0	10	0
1228	0.8	0.3	0.7	42	0	0
1229	0.8	0.3	0.7	10	0	0
1230	0.8	0.3	0.7	0	10	0
1231	0.8	0.3	0.7	41	0	0
1232	0.8	0.3	0.7	0	9	0
1233	0.8	0.3	0.7	18	0	0
1234	0.8	0.3	0.7	11	0	0
1235	0.8	0.3	0.7	0	5	0
1236	0.8	0.3	0.7	29	0	0
1237	0.8	0.3	0.7	23	0	0
1238	0.8	0.3	0.7	16	0	0
1239	0.9	0.3	0.7	27	0	0
1240	0.8	0.3	0.7	0	15	0
1241	0.9	0.3	0.7	36	0	0
1242	0.8	0.3	0.7	0	9	0
1243	0.9	0.3	0.7	27	0	0
1244	0.9	0.3	0.7	13	0	0
1245	0.9	0.3	0.7	36	0	0
1246	0.9	0.3	0.7	28	0	0
1247	0.9	0.3	0.7	30	0	0
1248	0.9	0.3	0.7	30	0	0
1249	0.9	0.3	0.7	27	0	0
1250	0.9	0.3	0.7	34	0	0
1251	0.9	0.3	0.7	0	6	0
1252	0.9	0.3	0.7	30	0	0
1253	0.9	0.3	0.7	0	9	0
1254	0.9	0.3	0.7	44	0	0
1255	0.9	0.3	0.7	53	0	0
1256	0.9	0.3	0.7	21	0	0
1257	0.9	0.3	0.7	9	0	0
1258	0.9	0.3	0.7	0	12	0
1259	0.9	0.3	0.7	0	4	0
1260	0.9	0.3	0.7	0	9	0
1261	0.1	0.3	0.8	0	43	7
1262	0.1	0.3	0.8	0	42	9
1263	0.1	0.3	0.8	0	42	0
1264	0.1	0.3	0.8	0	45	12
1265	0.1	0.3	0.8	0	44	2
1266	0.1	0.3	0.8	0	39	12
1267	0.1	0.3	0.8	0	44	46
1268	0.1	0.3	0.8	0	45	7
1269	0.1	0.3	0.8	0	35	10
1270	0.1	0.3	0.8	0	45	9
1271	0.1	0.3	0.8	0	41	2
1272	0.1	0.3	0.8	0	41	3
1273	0.1	0.3	0.8	0	44	3
1274	0.1	0.3	0.8	0	45	7
1275	0.1	0.3	0.8	0	44	6
1276	0.1	0.3	0.8	0	41	4
1277	0.1	0.3	0.8	0	45	29
1278	0.1	0.3	0.8	0	42	9
1279	0.1	0.3	0.8	0	43	6
1280	0.1	0.3	0.8	0	44	7
1281	0.2	0.3	0.8	0	41	5
1282	0.2	0.3	0.8	0	37	11
1283	0.2	0.3	0.8	0	37	10
1284	0.2	0.3	0.8	0	38	23
1285	0.2	0.3	0.8	0	35	0
1286	0.2	0.3	0.8	0	35	23
1287	0.2	0.3	0.8	0	39	3
1288	0.2	0.3	0.8	0	33	25
1289	0.2	0.3	0.8	0	37	18
1290	0.2	0.3	0.8	0	38	49
1291	0.2	0.3	0.8	0	36	13
1292	0.2	0.3	0.8	0	36	4
1293	0.2	0.3	0.8	0	36	1
1294	0.2	0.3	0.8	0	37	6
1295	0.2	0.3	0.8	0	29	1
1296	0.2	0.3	0.8	0	38	1
1297	0.2	0.3	0.8	0	37	22
1298	0.2	0.3	0.8	0	41	21
1299	0.2	0.3	0.8	0	35	3
1300	0.3	0.3	0.8	0	31	0
1301	0.3	0.3	0.8	0	36	4
1302	0.3	0.3	0.8	0	37	3
1303	0.3	0.3	0.8	0	21	6
1304	0.2	0.3	0.8	0	37	25
1305	0.3	0.3	0.8	0	33	4
1306	0.3	0.3	0.8	0	38	0
1307	0.3	0.3	0.8	0	38	0
1308	0.3	0.3	0.8	0	32	4
1309	0.3	0.3	0.8	0	30	0
1310	0.3	0.3	0.8	0	34	4
1311	0.3	0.3	0.8	0	31	4
1312	0.3	0.3	0.8	0	31	22
1313	0.3	0.3	0.8	0	30	7
1314	0.3	0.3	0.8	0	34	8
1315	0.3	0.3	0.8	0	33	12
1316	0.3	0.3	0.8	0	34	3
1317	0.3	0.3	0.8	0	21	15
1318	0.3	0.3	0.8	0	32	8
1319	0.3	0.3	0.8	0	31	89
1320	0.3	0.3	0.8	0	28	34
1321	0.4	0.3	0.8	0	22	8
1322	0.4	0.3	0.8	0	28	12
1323	0.4	0.3	0.8	0	25	12
1324	0.4	0.3	0.8	0	31	21
1325	0.4	0.3	0.8	0	31	24
1326	0.4	0.3	0.8	0	33	3
1327	0.4	0.3	0.8	0	16	30
1328	0.4	0.3	0.8	0	32	52
1329	0.4	0.3	0.8	0	35	5
1330	0.4	0.3	0.8	0	24	27
1331	0.4	0.3	0.8	0	29	3
1332	0.4	0.3	0.8	0	36	12
1333	0.4	0.3	0.8	0	22	12
1334	0.4	0.3	0.8	0	37	3
1335	0.4	0.3	0.8	0	19	5
1336	0.4	0.3	0.8	0	28	1
1337	0.4	0.3	0.8	0	28	11
1338	0.4	0.3	0.8	0	26	3
1339	0.4	0.3	0.8	0	26	28
1340	0.5	0.3	0.8	0	30	4
1341	0.5	0.3	0.8	0	22	9
1342	0.4	0.3	0.8	0	2	6
1343	0.5	0.3	0.8	0	21	33
1344	0.5	0.3	0.8	0	25	4
1345	0.5	0.3	0.8	0	24	40
1346	0.5	0.3	0.8	0	32	8
1347	0.5	0.3	0.8	0	33	5
1348	0.5	0.3	0.8	0	34	0
1349	0.5	0.3	0.8	0	22	5
1350	0.5	0.3	0.8	0	28	5
1351	0.5	0.3	0.8	0	15	9
1352	0.5	0.3	0.8	0	10	11
1353	0.5	0.3	0.8	0	27	0
1354	0.5	0.3	0.8	0	25	18
1355	0.5	0.3	0.8	0	23	12
1356	0.5	0.3	0.8	0	31	9
1357	0.5	0.3	0.8	0	27	0
1358	0.5	0.3	0.8	0	27	1
1359	0.6	0.3	0.8	0	26	15
1360	0.5	0.3	0.8	0	27	26
1361	0.6	0.3	0.8	31	0	1
1362	0.6	0.3	0.8	0	18	1
1363	0.6	0.3	0.8	0	21	18
1364	0.6	0.3	0.8	0	23	2
1365	0.5	0.3	0.8	0	3	0
1366	0.6	0.3	0.8	0	22	3
1367	0.6	0.3	0.8	0	1	3
1368	0.6	0.3	0.8	0	19	0
1369	0.6	0.3	0.8	0	19	9
1370	0.6	0.3	0.8	0	21	11
1371	0.6	0.3	0.8	0	30	27
1372	0.6	0.3	0.8	0	29	4
1373	0.6	0.3	0.8	0	18	5
1374	0.6	0.3	0.8	0	20	6
1375	0.6	0.3	0.8	0	16	1
1376	0.6	0.3	0.8	22	0	2
1377	0.6	0.3	0.8	0	8	15
1378	0.6	0.3	0.8	0	13	0
1379	0.6	0.3	0.8	0	2	39
1380	0.6	0.3	0.8	0	1	11
1381	0.7	0.3	0.8	0	11	1
1382	0.7	0.3	0.8	0	15	5
1383	0.7	0.3	0.8	13	0	0
1384	0.7	0.3	0.8	0	18	30
1385	0.7	0.3	0.8	0	21	1
1386	0.7	0.3	0.8	0	27	1
1387	0.7	0.3	0.8	0	2	8
1388	0.7	0.3	0.8	25	0	3
1389	0.7	0.3	0.8	0	20	4
1390	0.7	0.3	0.8	23	0	52
1391	0.7	0.3	0.8	0	10	29
1392	0.7	0.3	0.8	0	4	15
1393	0.7	0.3	0.8	0	3	41
1394	0.7	0.3	0.8	0	17	13
1395	0.7	0.3	0.8	31	0	2
1396	0.7	0.3	0.8	8	0	3
1397	0.7	0.3	0.8	0	7	20
1398	0.7	0.3	0.8	0	12	21
1399	0.7	0.3	0.8	0	10	11
1400	0.8	0.3	0.8	21	0	11
1401	0.7	0.3	0.8	0	16	14
1402	0.8	0.3	0.8	0	6	11
1403	0.8	0.3	0.8	0	13	7
1404	0.8	0.3	0.8	31	0	1
1405	0.8	0.3	0.8	31	0	41
1406	0.8	0.3	0.8	0	6	29
1407	0.8	0.3	0.8	28	0	7
1408	0.8	0.3	0.8	5	0	3
1409	0.8	0.3	0.8	0	16	10
1410	0.8	0.3	0.8	25	0	1
1411	0.8	0.3	0.8	2	0	15
1412	0.8	0.3	0.8	0	7	1
1413	0.8	0.3	0.8	0	21	35
1414	0.8	0.3	0.8	0	13	38
1415	0.8	0.3	0.8	27	0	34
1416	0.8	0.3	0.8	28	0	25
1417	0.8	0.3	0.8	0	6	16
1418	0.8	0.3	0.8	0	7	16
1419	0.8	0.3	0.8	33	0	14
1420	0.9	0.3	0.8	0	9	16
1421	0.9	0.3	0.8	0	5	2
1422	0.9	0.3	0.8	47	0	16
1423	0.9	0.3	0.8	0	11	8
1424	0.9	0.3	0.8	26	0	8
1425	0.8	0.3	0.8	0	2	4
1426	0.9	0.3	0.8	0	11	18
1427	0.9	0.3	0.8	16	0	2
1428	0.9	0.3	0.8	42	0	1
1429	0.9	0.3	0.8	14	0	9
1430	0.9	0.3	0.8	33	0	14
1431	0.9	0.3	0.8	3	0	6
1432	0.9	0.3	0.8	20	0	11
1433	0.9	0.3	0.8	27	0	1
1434	0.9	0.3	0.8	0	3	1
1435	0.9	0.3	0.8	12	0	1
1436	0.9	0.3	0.8	18	0	6
1437	0.9	0.3	0.8	24	0	8
1438	0.9	0.3	0.8	7	0	25
1439	0.1	0.3	0.9	0	40	12
1440	0.9	0.3	0.8	24	0	12
1441	0.1	0.3	0.9	0	42	2
1442	0.1	0.3	0.9	0	44	4
1443	0.1	0.3	0.9	0	45	5
1444	0.1	0.3	0.9	0	46	3
1445	0.9	0.3	0.8	0	8	33
1446	0.1	0.3	0.9	0	43	1
1447	0.1	0.3	0.9	0	42	25
1448	0.1	0.3	0.9	0	45	20
1449	0.1	0.3	0.9	0	44	5
1450	0.1	0.3	0.9	0	44	1
1451	0.1	0.3	0.9	0	44	5
1452	0.1	0.3	0.9	0	43	4
1453	0.1	0.3	0.9	0	44	4
1454	0.1	0.3	0.9	0	43	10
1455	0.1	0.3	0.9	0	42	0
1456	0.1	0.3	0.9	0	46	24
1457	0.1	0.3	0.9	0	44	4
1458	0.1	0.3	0.9	0	45	12
1459	0.2	0.3	0.9	0	37	1
1460	0.1	0.3	0.9	0	43	11
1461	0.1	0.3	0.9	0	44	49
1462	0.2	0.3	0.9	0	43	16
1463	0.2	0.3	0.9	0	39	1
1464	0.2	0.3	0.9	0	39	4
1465	0.2	0.3	0.9	0	39	19
1466	0.2	0.3	0.9	0	43	32
1467	0.2	0.3	0.9	0	39	11
1468	0.2	0.3	0.9	0	37	44
1469	0.2	0.3	0.9	0	40	0
1470	0.2	0.3	0.9	0	39	19
1471	0.2	0.3	0.9	0	40	5
1472	0.2	0.3	0.9	0	38	22
1473	0.2	0.3	0.9	0	39	24
1474	0.2	0.3	0.9	0	41	2
1475	0.2	0.3	0.9	0	35	15
1476	0.2	0.3	0.9	0	35	9
1477	0.2	0.3	0.9	0	41	19
1478	0.3	0.3	0.9	0	35	1
1479	0.2	0.3	0.9	0	37	15
1480	0.3	0.3	0.9	0	31	9
1481	0.3	0.3	0.9	0	33	2
1482	0.3	0.3	0.9	0	29	4
1483	0.3	0.3	0.9	0	34	19
1484	0.2	0.3	0.9	0	37	53
1485	0.3	0.3	0.9	0	30	1
1486	0.2	0.3	0.9	0	44	89
1487	0.3	0.3	0.9	0	22	13
1488	0.3	0.3	0.9	0	30	31
1489	0.3	0.3	0.9	0	26	10
1490	0.3	0.3	0.9	0	30	15
1491	0.3	0.3	0.9	0	30	75
1492	0.3	0.3	0.9	0	25	0
1493	0.3	0.3	0.9	0	36	18
1494	0.3	0.3	0.9	0	26	42
1495	0.3	0.3	0.9	0	28	10
1496	0.3	0.3	0.9	0	25	20
1497	0.3	0.3	0.9	0	24	98
1498	0.3	0.3	0.9	0	37	13
1499	0.3	0.3	0.9	0	41	14
1500	0.4	0.3	0.9	0	23	2
1501	0.4	0.3	0.9	0	11	2
1502	0.3	0.3	0.9	0	40	50
1503	0.4	0.3	0.9	0	29	10
1504	0.4	0.3	0.9	0	33	18
1505	0.4	0.3	0.9	0	31	22
1506	0.4	0.3	0.9	0	18	15
1507	0.4	0.3	0.9	0	24	19
1508	0.4	0.3	0.9	0	20	11
1509	0.4	0.3	0.9	0	28	47
1510	0.4	0.3	0.9	0	27	4
1511	0.4	0.3	0.9	0	34	20
1512	0.4	0.3	0.9	0	27	0
1513	0.4	0.3	0.9	0	19	50
1514	0.4	0.3	0.9	0	24	21
1515	0.4	0.3	0.9	0	27	4
1516	0.4	0.3	0.9	0	19	21
1517	0.4	0.3	0.9	0	30	12
1518	0.4	0.3	0.9	0	28	5
1519	0.4	0.3	0.9	0	39	11
1520	0.4	0.3	0.9	0	26	23
1521	0.5	0.3	0.9	0	23	10
1522	0.5	0.3	0.9	0	28	23
1523	0.5	0.3	0.9	0	26	14
1524	0.5	0.3	0.9	0	18	65
1525	0.5	0.3	0.9	0	29	6
1526	0.5	0.3	0.9	0	21	67
1527	0.5	0.3	0.9	0	23	26
1528	0.5	0.3	0.9	0	17	13
1529	0.5	0.3	0.9	0	31	7
1530	0.5	0.3	0.9	0	29	33
1531	0.5	0.3	0.9	0	25	13
1532	0.5	0.3	0.9	0	16	4
1533	0.5	0.3	0.9	0	21	20
1534	0.5	0.3	0.9	0	8	3
1535	0.5	0.3	0.9	0	20	60
1536	0.5	0.3	0.9	0	26	36
1537	0.5	0.3	0.9	0	21	4
1538	0.5	0.3	0.9	0	23	9
1539	0.5	0.3	0.9	0	31	0
1540	0.5	0.3	0.9	0	21	5
1541	0.6	0.3	0.9	0	22	1
1542	0.6	0.3	0.9	0	19	6
1543	0.6	0.3	0.9	0	16	5
1544	0.6	0.3	0.9	0	25	10
1545	0.6	0.3	0.9	0	22	7
1546	0.6	0.3	0.9	0	18	26
1547	0.6	0.3	0.9	0	17	0
1548	0.6	0.3	0.9	0	11	16
1549	0.6	0.3	0.9	0	4	12
1550	0.6	0.3	0.9	0	22	30
1551	0.6	0.3	0.9	0	24	28
1552	0.6	0.3	0.9	0	5	33
1553	0.6	0.3	0.9	0	9	25
1554	0.6	0.3	0.9	0	20	22
1555	0.6	0.3	0.9	0	26	5
1556	0.6	0.3	0.9	0	4	28
1557	0.6	0.3	0.9	0	25	9
1558	0.6	0.3	0.9	0	26	11
1559	0.6	0.3	0.9	0	22	17
1560	0.6	0.3	0.9	0	16	8
1561	0.7	0.3	0.9	0	17	9
1562	0.7	0.3	0.9	13	0	32
1563	0.7	0.3	0.9	0	10	2
1564	0.7	0.3	0.9	0	17	35
1565	0.7	0.3	0.9	0	16	1
1566	0.7	0.3	0.9	0	20	25
1567	0.7	0.3	0.9	0	18	60
1568	0.7	0.3	0.9	0	17	8
1569	0.7	0.3	0.9	10	0	20
1570	0.7	0.3	0.9	26	0	8
1571	0.7	0.3	0.9	0	14	5
1572	0.7	0.3	0.9	13	0	0
1573	0.7	0.3	0.9	0	17	32
1574	0.7	0.3	0.9	0	11	1
1575	0.7	0.3	0.9	0	22	28
1576	0.7	0.3	0.9	0	22	37
1577	0.7	0.3	0.9	0	7	11
1578	0.7	0.3	0.9	0	10	43
1579	0.7	0.3	0.9	0	13	4
1580	0.8	0.3	0.9	31	0	28
1581	0.7	0.3	0.9	0	20	58
1582	0.8	0.3	0.9	0	13	18
1583	0.8	0.3	0.9	0	10	3
1584	0.8	0.3	0.9	0	16	10
1585	0.8	0.3	0.9	28	0	45
1586	0.8	0.3	0.9	24	0	14
1587	0.8	0.3	0.9	0	18	78
1588	0.8	0.3	0.9	28	0	10
1589	0.8	0.3	0.9	41	0	7
1590	0.8	0.3	0.9	0	10	7
1591	0.8	0.3	0.9	25	0	3
1592	0.8	0.3	0.9	0	17	10
1593	0.8	0.3	0.9	0	3	12
1594	0.8	0.3	0.9	0	11	2
1595	0.8	0.3	0.9	19	0	5
1596	0.8	0.3	0.9	0	18	4
1597	0.8	0.3	0.9	0	27	79
1598	0.8	0.3	0.9	0	17	3
1599	0.8	0.3	0.9	0	10	3
1600	0.9	0.3	0.9	0	11	10
1601	0.8	0.3	0.9	0	1	49
1602	0.9	0.3	0.9	25	0	2
1603	0.9	0.3	0.9	0	3	9
1604	0.9	0.3	0.9	22	0	4
1605	0.9	0.3	0.9	14	0	3
1606	0.9	0.3	0.9	31	0	1
1607	0.9	0.3	0.9	3	0	7
1608	0.9	0.3	0.9	0	2	15
1609	0.9	0.3	0.9	26	0	26
1610	0.9	0.3	0.9	19	0	1
1611	0.9	0.3	0.9	38	0	52
1612	0.9	0.3	0.9	27	0	5
1613	0.9	0.3	0.9	26	0	26
1614	0.9	0.3	0.9	0	11	0
1615	0.9	0.3	0.9	0	6	6
1616	0.9	0.3	0.9	0	9	18
1617	0.9	0.3	0.9	0	27	22
1618	0.1	0.4	0.7	0	42	0
1619	0.1	0.4	0.7	0	43	0
1620	0.1	0.4	0.7	0	44	0
1621	0.9	0.3	0.9	0	7	35
1622	0.9	0.3	0.9	0	10	48
1623	0.1	0.4	0.7	0	44	0
1624	0.1	0.4	0.7	0	45	0
1625	0.1	0.4	0.7	0	42	0
1626	0.1	0.4	0.7	0	45	0
1627	0.1	0.4	0.7	0	45	0
1628	0.1	0.4	0.7	0	42	0
1629	0.1	0.4	0.7	0	45	0
1630	0.1	0.4	0.7	0	45	0
1631	0.1	0.4	0.7	0	44	0
1632	0.1	0.4	0.7	0	45	0
1633	0.1	0.4	0.7	0	45	0
1634	0.1	0.4	0.7	0	45	0
1635	0.1	0.4	0.7	0	39	0
1636	0.1	0.4	0.7	0	42	0
1637	0.1	0.4	0.7	0	45	0
1638	0.1	0.4	0.7	0	48	0
1639	0.9	0.3	0.9	0	2	21
1640	0.1	0.4	0.7	0	44	0
1641	0.2	0.4	0.7	0	40	0
1642	0.2	0.4	0.7	0	41	0
1643	0.2	0.4	0.7	0	38	0
1644	0.2	0.4	0.7	0	36	0
1645	0.2	0.4	0.7	0	39	0
1646	0.2	0.4	0.7	0	43	0
1647	0.2	0.4	0.7	0	44	0
1648	0.2	0.4	0.7	0	36	0
1649	0.2	0.4	0.7	0	32	0
1650	0.2	0.4	0.7	0	40	0
1651	0.2	0.4	0.7	0	41	0
1652	0.2	0.4	0.7	0	39	0
1653	0.2	0.4	0.7	0	40	0
1654	0.2	0.4	0.7	0	39	0
1655	0.2	0.4	0.7	0	40	0
1656	0.2	0.4	0.7	0	40	0
1657	0.2	0.4	0.7	0	38	0
1658	0.2	0.4	0.7	0	40	0
1659	0.2	0.4	0.7	0	42	0
1660	0.2	0.4	0.7	0	42	0
1661	0.3	0.4	0.7	0	40	0
1662	0.3	0.4	0.7	0	34	0
1663	0.3	0.4	0.7	0	37	0
1664	0.3	0.4	0.7	0	37	0
1665	0.3	0.4	0.7	0	37	0
1666	0.3	0.4	0.7	0	35	0
1667	0.3	0.4	0.7	0	35	0
1668	0.3	0.4	0.7	0	29	0
1669	0.3	0.4	0.7	0	30	0
1670	0.3	0.4	0.7	0	36	0
1671	0.3	0.4	0.7	0	33	0
1672	0.3	0.4	0.7	0	30	0
1673	0.3	0.4	0.7	0	40	0
1674	0.3	0.4	0.7	0	32	0
1675	0.3	0.4	0.7	0	32	0
1676	0.3	0.4	0.7	0	34	0
1677	0.3	0.4	0.7	0	38	0
1678	0.3	0.4	0.7	0	37	0
1679	0.3	0.4	0.7	0	35	0
1680	0.3	0.4	0.7	0	35	0
1681	0.4	0.4	0.7	0	25	0
1682	0.4	0.4	0.7	0	35	0
1683	0.4	0.4	0.7	0	34	0
1684	0.4	0.4	0.7	0	29	0
1685	0.4	0.4	0.7	0	28	0
1686	0.4	0.4	0.7	0	31	0
1687	0.4	0.4	0.7	0	31	0
1688	0.4	0.4	0.7	0	31	0
1689	0.4	0.4	0.7	0	37	0
1690	0.4	0.4	0.7	0	28	0
1691	0.4	0.4	0.7	0	33	0
1692	0.4	0.4	0.7	0	28	0
1693	0.4	0.4	0.7	0	33	0
1694	0.4	0.4	0.7	0	34	0
1695	0.4	0.4	0.7	0	31	0
1696	0.4	0.4	0.7	0	32	0
1697	0.4	0.4	0.7	0	31	0
1698	0.4	0.4	0.7	0	31	0
1699	0.4	0.4	0.7	0	30	0
1700	0.4	0.4	0.7	0	32	0
1701	0.5	0.4	0.7	0	33	0
1702	0.5	0.4	0.7	0	29	0
1703	0.5	0.4	0.7	0	25	0
1704	0.5	0.4	0.7	0	33	0
1705	0.5	0.4	0.7	0	28	0
1706	0.5	0.4	0.7	0	27	0
1707	0.5	0.4	0.7	0	24	0
1708	0.5	0.4	0.7	0	24	0
1709	0.5	0.4	0.7	0	34	0
1710	0.5	0.4	0.7	0	24	0
1711	0.5	0.4	0.7	0	26	0
1712	0.5	0.4	0.7	0	35	0
1713	0.5	0.4	0.7	0	37	0
1714	0.5	0.4	0.7	0	24	0
1715	0.5	0.4	0.7	0	36	0
1716	0.5	0.4	0.7	0	27	0
1717	0.5	0.4	0.7	0	30	0
1718	0.5	0.4	0.7	0	25	0
1719	0.6	0.4	0.7	0	27	0
1720	0.5	0.4	0.7	0	12	0
1721	0.6	0.4	0.7	0	27	0
1722	0.6	0.4	0.7	0	14	0
1723	0.5	0.4	0.7	0	2	0
1724	0.6	0.4	0.7	0	31	0
1725	0.6	0.4	0.7	0	20	0
1726	0.6	0.4	0.7	0	17	0
1727	0.6	0.4	0.7	0	23	0
1728	0.6	0.4	0.7	0	17	0
1729	0.6	0.4	0.7	0	23	0
1730	0.6	0.4	0.7	0	18	0
1731	0.6	0.4	0.7	0	23	0
1732	0.6	0.4	0.7	0	4	0
1733	0.6	0.4	0.7	0	26	0
1734	0.6	0.4	0.7	0	21	0
1735	0.6	0.4	0.7	0	18	0
1736	0.6	0.4	0.7	0	21	0
1737	0.6	0.4	0.7	0	27	0
1738	0.6	0.4	0.7	0	32	0
1739	0.6	0.4	0.7	0	22	0
1740	0.6	0.4	0.7	0	26	0
1741	0.7	0.4	0.7	0	25	0
1742	0.7	0.4	0.7	0	11	0
1743	0.7	0.4	0.7	0	16	0
1744	0.7	0.4	0.7	0	19	0
1745	0.7	0.4	0.7	0	16	0
1746	0.7	0.4	0.7	0	22	0
1747	0.7	0.4	0.7	0	25	0
1748	0.7	0.4	0.7	0	15	0
1749	0.7	0.4	0.7	0	16	0
1750	0.7	0.4	0.7	0	24	0
1751	0.7	0.4	0.7	0	7	0
1752	0.7	0.4	0.7	0	19	0
1753	0.7	0.4	0.7	0	15	0
1754	0.7	0.4	0.7	0	22	0
1755	0.7	0.4	0.7	0	7	0
1756	0.7	0.4	0.7	0	16	0
1757	0.7	0.4	0.7	0	22	0
1758	0.7	0.4	0.7	0	16	0
1759	0.7	0.4	0.7	0	24	0
1760	0.8	0.4	0.7	0	21	0
1761	0.8	0.4	0.7	0	20	0
1762	0.8	0.4	0.7	0	28	0
1763	0.7	0.4	0.7	0	6	0
1764	0.8	0.4	0.7	0	17	0
1765	0.8	0.4	0.7	0	22	0
1766	0.8	0.4	0.7	0	16	0
1767	0.8	0.4	0.7	0	17	0
1768	0.8	0.4	0.7	0	23	0
1769	0.8	0.4	0.7	0	12	0
1770	0.8	0.4	0.7	0	32	0
1771	0.8	0.4	0.7	0	8	0
1772	0.8	0.4	0.7	0	16	0
1773	0.8	0.4	0.7	0	19	0
1774	0.8	0.4	0.7	20	0	0
1775	0.8	0.4	0.7	0	3	0
1776	0.8	0.4	0.7	0	11	0
1777	0.8	0.4	0.7	0	7	0
1778	0.8	0.4	0.7	0	8	0
1779	0.8	0.4	0.7	0	7	0
1780	0.9	0.4	0.7	23	0	0
1781	0.8	0.4	0.7	0	5	0
1782	0.9	0.4	0.7	0	15	0
1783	0.9	0.4	0.7	0	13	0
1784	0.9	0.4	0.7	0	17	0
1785	0.9	0.4	0.7	0	22	0
1786	0.9	0.4	0.7	28	0	0
1787	0.9	0.4	0.7	0	12	0
1788	0.9	0.4	0.7	0	12	0
1789	0.9	0.4	0.7	0	10	0
1790	0.9	0.4	0.7	0	19	0
1791	0.9	0.4	0.7	0	18	0
1792	0.9	0.4	0.7	9	0	0
1793	0.9	0.4	0.7	7	0	0
1794	0.9	0.4	0.7	0	2	0
1795	0.9	0.4	0.7	0	12	0
1796	0.9	0.4	0.7	39	0	0
1797	0.9	0.4	0.7	0	6	0
1798	0.9	0.4	0.7	0	15	0
1799	0.1	0.4	0.8	0	42	3
1800	0.9	0.4	0.7	0	22	0
1801	0.9	0.4	0.7	0	1	0
1802	0.1	0.4	0.8	0	39	4
1803	0.1	0.4	0.8	0	44	4
1804	0.1	0.4	0.8	0	40	7
1805	0.1	0.4	0.8	0	43	5
1806	0.1	0.4	0.8	0	48	5
1807	0.1	0.4	0.8	0	43	2
1808	0.1	0.4	0.8	0	46	0
1809	0.1	0.4	0.8	0	46	1
1810	0.1	0.4	0.8	0	43	1
1811	0.1	0.4	0.8	0	46	3
1812	0.1	0.4	0.8	0	46	12
1813	0.1	0.4	0.8	0	47	4
1814	0.1	0.4	0.8	0	42	13
1815	0.1	0.4	0.8	0	40	11
1816	0.1	0.4	0.8	0	46	2
1817	0.1	0.4	0.8	0	42	3
1818	0.1	0.4	0.8	0	44	6
1819	0.1	0.4	0.8	0	42	34
1820	0.2	0.4	0.8	0	43	2
1821	0.1	0.4	0.8	0	46	9
1822	0.2	0.4	0.8	0	38	0
1823	0.2	0.4	0.8	0	40	4
1824	0.2	0.4	0.8	0	41	4
1825	0.2	0.4	0.8	0	39	9
1826	0.2	0.4	0.8	0	38	22
1827	0.2	0.4	0.8	0	40	0
1828	0.2	0.4	0.8	0	38	6
1829	0.2	0.4	0.8	0	37	3
1830	0.2	0.4	0.8	0	39	30
1831	0.2	0.4	0.8	0	44	0
1832	0.2	0.4	0.8	0	38	17
1833	0.2	0.4	0.8	0	42	7
1834	0.2	0.4	0.8	0	39	16
1835	0.2	0.4	0.8	0	36	17
1836	0.2	0.4	0.8	0	38	3
1837	0.2	0.4	0.8	0	42	14
1838	0.2	0.4	0.8	0	34	5
1839	0.2	0.4	0.8	0	38	10
1840	0.3	0.4	0.8	0	32	1
1841	0.3	0.4	0.8	0	33	19
1842	0.3	0.4	0.8	0	38	9
1843	0.3	0.4	0.8	0	38	5
1844	0.2	0.4	0.8	0	41	33
1845	0.3	0.4	0.8	0	31	3
1846	0.3	0.4	0.8	0	35	14
1847	0.3	0.4	0.8	0	37	10
1848	0.3	0.4	0.8	0	36	23
1849	0.3	0.4	0.8	0	37	5
1850	0.3	0.4	0.8	0	30	3
1851	0.3	0.4	0.8	0	35	7
1852	0.3	0.4	0.8	0	38	22
1853	0.3	0.4	0.8	0	39	3
1854	0.3	0.4	0.8	0	35	6
1855	0.3	0.4	0.8	0	35	2
1856	0.3	0.4	0.8	0	34	6
1857	0.3	0.4	0.8	0	41	31
1858	0.3	0.4	0.8	0	28	8
1859	0.3	0.4	0.8	0	31	9
1860	0.3	0.4	0.8	0	35	8
1861	0.4	0.4	0.8	0	36	12
1862	0.4	0.4	0.8	0	31	12
1863	0.4	0.4	0.8	0	32	8
1864	0.4	0.4	0.8	0	32	0
1865	0.4	0.4	0.8	0	33	6
1866	0.4	0.4	0.8	0	21	11
1867	0.4	0.4	0.8	0	28	4
1868	0.4	0.4	0.8	0	32	8
1869	0.4	0.4	0.8	0	36	9
1870	0.4	0.4	0.8	0	27	48
1871	0.4	0.4	0.8	0	24	9
1872	0.4	0.4	0.8	0	36	2
1873	0.4	0.4	0.8	0	33	17
1874	0.4	0.4	0.8	0	28	4
1875	0.4	0.4	0.8	0	27	0
1876	0.4	0.4	0.8	0	34	29
1877	0.4	0.4	0.8	0	30	33
1878	0.4	0.4	0.8	0	38	7
1879	0.4	0.4	0.8	0	28	11
1880	0.4	0.4	0.8	0	32	3
1881	0.5	0.4	0.8	0	36	6
1882	0.5	0.4	0.8	0	31	5
1883	0.5	0.4	0.8	0	12	5
1884	0.5	0.4	0.8	0	31	22
1885	0.5	0.4	0.8	0	29	15
1886	0.5	0.4	0.8	0	23	2
1887	0.5	0.4	0.8	0	24	8
1888	0.5	0.4	0.8	0	18	1
1889	0.5	0.4	0.8	0	33	0
1890	0.5	0.4	0.8	0	35	10
1891	0.5	0.4	0.8	0	34	5
1892	0.5	0.4	0.8	0	21	42
1893	0.5	0.4	0.8	0	37	0
1894	0.5	0.4	0.8	0	31	1
1895	0.5	0.4	0.8	0	20	2
1896	0.5	0.4	0.8	0	31	4
1897	0.5	0.4	0.8	0	22	10
1898	0.5	0.4	0.8	0	25	23
1899	0.5	0.4	0.8	0	30	30
1900	0.5	0.4	0.8	0	29	28
1901	0.6	0.4	0.8	0	22	12
1902	0.6	0.4	0.8	0	24	1
1903	0.6	0.4	0.8	0	24	3
1904	0.6	0.4	0.8	0	19	21
1905	0.6	0.4	0.8	0	27	32
1906	0.6	0.4	0.8	0	23	5
1907	0.6	0.4	0.8	0	22	8
1908	0.6	0.4	0.8	0	29	0
1909	0.6	0.4	0.8	0	10	6
1910	0.6	0.4	0.8	0	19	0
1911	0.6	0.4	0.8	0	25	0
1912	0.6	0.4	0.8	0	23	0
1913	0.6	0.4	0.8	0	29	3
1914	0.6	0.4	0.8	0	24	8
1915	0.6	0.4	0.8	0	30	23
1916	0.6	0.4	0.8	0	23	5
1917	0.6	0.4	0.8	0	31	0
1918	0.6	0.4	0.8	0	20	3
1919	0.6	0.4	0.8	0	32	0
1920	0.7	0.4	0.8	0	26	1
1921	0.6	0.4	0.8	0	23	27
1922	0.7	0.4	0.8	0	28	4
1923	0.7	0.4	0.8	0	20	0
1924	0.7	0.4	0.8	0	26	20
1925	0.7	0.4	0.8	0	21	7
1926	0.7	0.4	0.8	0	17	6
1927	0.7	0.4	0.8	0	24	4
1928	0.7	0.4	0.8	0	20	5
1929	0.7	0.4	0.8	0	26	4
1930	0.7	0.4	0.8	0	14	12
1931	0.7	0.4	0.8	16	0	6
1932	0.7	0.4	0.8	0	12	12
1933	0.7	0.4	0.8	0	24	26
1934	0.7	0.4	0.8	0	24	9
1935	0.7	0.4	0.8	0	20	24
1936	0.7	0.4	0.8	0	22	13
1937	0.7	0.4	0.8	0	15	33
1938	0.7	0.4	0.8	0	27	20
1939	0.7	0.4	0.8	0	25	2
1940	0.8	0.4	0.8	0	21	5
1941	0.7	0.4	0.8	0	24	9
1942	0.8	0.4	0.8	0	22	5
1943	0.8	0.4	0.8	0	17	0
1944	0.8	0.4	0.8	0	23	0
1945	0.8	0.4	0.8	0	12	10
1946	0.8	0.4	0.8	0	15	1
1947	0.8	0.4	0.8	0	16	20
1948	0.8	0.4	0.8	0	10	1
1949	0.8	0.4	0.8	0	24	29
1950	0.8	0.4	0.8	0	15	32
1951	0.8	0.4	0.8	0	9	8
1952	0.8	0.4	0.8	38	0	29
1953	0.8	0.4	0.8	0	20	35
1954	0.8	0.4	0.8	0	18	21
1955	0.8	0.4	0.8	0	10	23
1956	0.8	0.4	0.8	0	9	4
1957	0.8	0.4	0.8	0	26	25
1958	0.8	0.4	0.8	0	16	13
1959	0.8	0.4	0.8	0	19	2
1960	0.9	0.4	0.8	0	25	5
1961	0.9	0.4	0.8	0	15	14
1962	0.8	0.4	0.8	0	1	0
1963	0.9	0.4	0.8	0	30	1
1964	0.9	0.4	0.8	0	5	18
1965	0.9	0.4	0.8	0	16	53
1966	0.9	0.4	0.8	0	17	15
1967	0.9	0.4	0.8	0	20	26
1968	0.9	0.4	0.8	0	17	11
1969	0.9	0.4	0.8	0	7	18
1970	0.9	0.4	0.8	0	18	1
1971	0.9	0.4	0.8	0	15	1
1972	0.9	0.4	0.8	0	1	2
1973	0.9	0.4	0.8	0	17	4
1974	0.9	0.4	0.8	0	11	18
1975	0.9	0.4	0.8	0	9	8
1976	0.9	0.4	0.8	0	14	13
1977	0.9	0.4	0.8	0	4	2
1978	0.9	0.4	0.8	0	9	3
1979	0.9	0.4	0.8	0	22	39
1980	0.9	0.4	0.8	0	1	14
1981	0.1	0.4	0.9	0	44	2
1982	0.1	0.4	0.9	0	44	5
1983	0.1	0.4	0.9	0	45	19
1984	0.1	0.4	0.9	0	44	16
1985	0.1	0.4	0.9	0	43	9
1986	0.1	0.4	0.9	0	45	5
1987	0.1	0.4	0.9	0	44	28
1988	0.1	0.4	0.9	0	47	58
1989	0.1	0.4	0.9	0	44	10
1990	0.1	0.4	0.9	0	44	26
1991	0.1	0.4	0.9	0	44	33
1992	0.1	0.4	0.9	0	42	37
1993	0.1	0.4	0.9	0	46	24
1994	0.1	0.4	0.9	0	42	0
1995	0.1	0.4	0.9	0	45	55
1996	0.1	0.4	0.9	0	44	18
1997	0.1	0.4	0.9	0	44	0
1998	0.1	0.4	0.9	0	44	1
1999	0.1	0.4	0.9	0	45	8
[truncated: 15,281 more rows]
